# Supplementary material for: Development of a Japanese Version of the Formula for Calculating Periodontal Inflamed Surface Area: A Simulation Study
Source: Int J Environ Res Public Health. 2022 Aug 11;19(16):9937. doi: 10.3390/ijerph19169937 (PMC9408782; doi:10.3390/ijerph19169937)
Supplement: Supplementary file 1 [file ijerph-19-09937-s001.zip]

Archive with 1 entries (1 files):
- ijerph-1786993-Supplementary File S1.xlsx
