# Supplementary material for: Development of a Japanese Version of the Formula for Calculating Periodontal Inflamed Surface Area: A Simulation Study
Source: Int J Environ Res Public Health. 2022 Aug 11;19(16):9937. doi: 10.3390/ijerph19169937 (PMC9408782; doi:10.3390/ijerph19169937)
Supplement: Supplementary file 1 [file ijerph-19-09937-s001.zip › ijerph-1786993-Supplementary File S1.xlsx]

## Sheet: Sheet1
	Japanese version of PESA and PISA
		Tooth	18			17			16			15			14			13			12			11			21			22			23			24			25			26			27			28
	Buccal	PPD	0	0	0	0	0	0	0	0	0	0	0	0	0	0	0	0	0	0	0	0	0	0	0	0	0	0	0	0	0	0	0	0	0	0	0	0	0	0	0	0	0	0	0	0	0	0	0
		BOP(+:1, -:0)	0	0	0	0	0	0	0	0	0	0	0	0	0	0	0	0	0	0	0	0	0	0	0	0	0	0	0	0	0	0	0	0	0	0	0	0	0	0	0	0	0	0	0	0	0	0	0
	Palatal	PPD	0	0	0	0	0	0	0	0	0	0	0	0	0	0	0	0	0	0	0	0	0	0	0	0	0	0	0	0	0	0	0	0	0	0	0	0	0	0	0	0	0	0	0	0	0	0	0
		BOP(+:1, -:0)	0	0	0	0	0	0	0	0	0	0	0	0	0	0	0	0	0	0	0	0	0	0	0	0	0	0	0	0	0	0	0	0	0	0	0	0	0	0	0	0	0	0	0	0	0	0	0
	Buccal	PPD	0	0	0	0	0	0	0	0	0	0	0	0	0	0	0	0	0	0	0	0	0	0	0	0	0	0	0	0	0	0	0	0	0	0	0	0	0	0	0	0	0	0	0	0	0	0	0
		BOP(+:1, -:0)	0	0	0	0	0	0	0	0	0	0	0	0	0	0	0	0	0	0	0	0	0	0	0	0	0	0	0	0	0	0	0	0	0	0	0	0	0	0	0	0	0	0	0	0	0	0	0
	Palatal	PPD	0	0	0	0	0	0	0	0	0	0	0	0	0	0	0	0	0	0	0	0	0	0	0	0	0	0	0	0	0	0	0	0	0	0	0	0	0	0	0	0	0	0	0	0	0	0	0
		BOP(+:1, -:0)	0	0	0	0	0	0	0	0	0	0	0	0	0	0	0	0	0	0	0	0	0	0	0	0	0	0	0	0	0	0	0	0	0	0	0	0	0	0	0	0	0	0	0	0	0	0	0
		Tooth	48			47			46			45			44			43			42			41			31			32			33			34			35			36			37			38
		Tooth	18			17			16			15			14			13			12			11			21			22			23			24			25			26			27			28
	Periodontal epithelial surface area (mm2)		0			0			0			0			0			0			0			0			0			0			0			0			0			0			0			0
	Periodontal epithelial surface area (mm2)		0			0			0			0			0			0			0			0			0			0			0			0			0			0			0			0
		Tooth	48			47			46			45			44			43			42			41			31			32			33			34			35			36			37			38
		Tooth	18			17			16			15			14			13			12			11			21			22			23			24			25			26			27			28
	Periodontal inflamed surface area (mm2)		0			0			0			0			0			0			0			0			0			0			0			0			0			0			0			0
	Periodontal inflamed surface area (mm2)		0			0			0			0			0			0			0			0			0			0			0			0			0			0			0			0
		Tooth	48			47			46			45			44			43			42			41			31			32			33			34			35			36			37			38
			Total periodontal epithelial surface area (PESA) (mm2)																								Total periodontal inflamed surface area (PISA) (mm2)
			0																								0
[truncated: 3 more columns]
